# Supplementary material for: Seafloor Incubation Experiment with Deep-Sea Hydrothermal Vent Fluid Reveals Effect of Pressure and Lag Time on Autotrophic Microbial Communities
Source: Appl Environ Microbiol. 2021 Apr 13;87(9):e00078-21. doi: 10.1128/AEM.00078-21 (PMC8091007; doi:10.1128/AEM.00078-21)
Supplement: Supplemental file 2 [file AEM.00078-21-s0002.xlsx]

## Sheet: Sheet1
			SHIPBOARD Normalized Abundance								INCUBATOR Normalized Abundance
KO_ID	KEGG Gene	KEGG Function	12C_1.798	12C_1.788	12C_1.778	12C_1.771	13C_1.813	13C_1.804	13C_1.798	13C_1.788	12C_INC_1.795	12C_INC_1.788	12C_INC_1.778	12C_INC_1.771	13C_INC_1.801	13C_INC_1.791	13C_INC_1.785	13C_INC_1.771	Adjusted p-value	log2FoldChange
K03593	mrp, NUBPL	ATP-binding protein involved in chromosome partitioning	5691	4381	3714	1856	4174	3685	4852	5092	0	0	0	0	536	0	0	0	1.55797e-05	-11.7307
K02879	RP-L17, MRPL17, rplQ	large subunit ribosomal protein L17	4752	5104	655	7128	4536	4627	3621	2546	0	0	0	0	3095	0	0	0	8.35748e-05	-11.2088
K02890	RP-L22, MRPL22, rplV	large subunit ribosomal protein L22	2676	2974	2450	4499	3546	3669	2024	2349	0	0	0	0	1218	0	0	0	3.82873e-05	-11.1328
K01951	guaA, GMPS	GMP synthase (glutamine-hydrolysing) [EC:6.3.5.2]	1876	978	1840	4068	2559	2260	2285	2208	0	0	0	0	697	0	0	0	3.89633e-05	-10.7634
K02422	fliS	flagellar protein FliS	1718	1455	1573	979	224	518	433	502	0	0	0	0	0	0	0	0	1.38262e-08	-10.5357
K03286	TC.OOP	OmpA-OmpF porin, OOP family	1163	1677	4038	1991	1063	1100	1193	1260	0	0	0	0	353	0	0	0	3.6186e-05	-10.4052
K05592	deaD, cshA	ATP-dependent RNA helicase DeaD [EC:3.6.4.13]	5159	2827	4076	4593	4034	4161	4545	3371	0	0	0	0	586	928	0	0	0.000183526	-10.3558
K03455	TC.KEF	monovalent cation:H+ antiporter-2, CPA2 family	757	1196	1180	648	606	507	485	308	0	0	0	0	0	0	0	0	1.38262e-08	-10.3339
K01008	selD, SEPHS	selenide, water dikinase [EC:2.7.9.3]	2002	1569	612	760	2063	1764	1835	1315	0	0	0	0	293	0	0	0	3.6186e-05	-10.2986
K02334	dpo	DNA polymerase bacteriophage-type [EC:2.7.7.7]	393	249	720	672	572	650	754	1179	0	0	0	0	0	0	0	0	1.40587e-08	-10.2034
K00931	proB	glutamate 5-kinase [EC:2.7.2.11]	3089	1494	1765	3172	1062	836	828	390	0	0	0	0	419	0	0	0	5.9828e-05	-10.1399
K02356	efp	elongation factor P	837	1329	1991	716	1396	1574	1233	922	0	0	0	0	303	0	0	0	4.61951e-05	-10.0816
K06942	ychF	ribosome-binding ATPase	431	224	789	737	507	430	844	568	0	0	0	0	0	0	0	0	1.40587e-08	-10.0276
K02357	tsf, TSFM	elongation factor Ts	5937	5801	4918	4586	3493	4213	4293	2622	0	0	0	0	1585	0	0	3337	0.000486038	-10.0174
K08352	phsA, psrA	thiosulfate reductase / polysulfide reductase chain A	234	736	429	1204	2642	2852	2514	2256	0	0	0	0	0	502	0	0	0.000106787	-9.96816
K01933	purM	phosphoribosylformylglycinamidine cyclo-ligase [EC:6.3.3.1]	382	1033	701	1310	2218	2145	2323	1682	0	0	0	0	1161	0	0	0	0.000175341	-9.933
K02867	RP-L11, MRPL11, rplK	large subunit ribosomal protein L11	581	554	1065	1991	1942	1889	1881	1277	0	0	0	0	1059	0	0	0	0.000162141	-9.92953
K00076	hdhA	7-alpha-hydroxysteroid dehydrogenase [EC:1.1.1.159]	530	1188	1512	1849	1194	865	1021	958	0	0	0	0	321	0	0	0	5.9828e-05	-9.92722
K01902	sucD	succinyl-CoA synthetase alpha subunit [EC:6.2.1.5]	5883	2413	898	838	5790	4400	5738	4663	0	0	0	0	785	1048	0	0	0.000342307	-9.86954
K02886	RP-L2, MRPL2, rplB	large subunit ribosomal protein L2	3135	2622	5741	5223	3660	4194	3286	1710	0	0	0	0	634	0	0	3118	0.000426416	-9.86734
K00145	argC	N-acetyl-gamma-glutamyl-phosphate reductase [EC:1.2.1.38]	881	956	888	1020	1020	869	817	706	0	0	0	0	133	0	0	0	3.21479e-05	-9.8093
K00265	gltB	glutamate synthase (NADPH/NADH) large chain [EC:1.4.1.13 1.4.1.14]	2977	3630	4567	4101	2385	2456	2457	1947	0	0	0	0	1026	911	0	0	0.000339902	-9.80541
K00031	IDH1, IDH2, icd	isocitrate dehydrogenase [EC:1.1.1.42]	749	2494	2632	5048	6357	8403	7101	5352	0	0	0	0	2018	4381	0	0	0.000816762	-9.7889
K00648	fabH	3-oxoacyl-[acyl-carrier-protein] synthase III [EC:2.3.1.180]	1435	471	1752	1801	806	843	720	1046	0	0	0	0	464	0	0	0	0.000102058	-9.77437
K00171	porD	pyruvate ferredoxin oxidoreductase delta subunit [EC:1.2.7.1]	5882	3039	4370	907	5531	4237	3606	2624	0	0	0	0	2927	1444	0	0	0.000620499	-9.71557
K00818	E2.6.1.11, argD	acetylornithine aminotransferase [EC:2.6.1.11]	374	1138	546	641	1136	1283	1165	1804	0	0	0	0	737	0	0	0	0.000195395	-9.53006
K03590	ftsA	cell division protein FtsA	659	1226	770	0	1273	1137	791	849	0	0	0	0	0	0	0	0	1.21187e-05	-9.48877
K01776	murI	glutamate racemase [EC:5.1.1.3]	336	320	307	575	687	378	384	147	0	0	0	0	0	0	0	0	3.52181e-08	-9.47985
K01961	accC	acetyl-CoA carboxylase, biotin carboxylase subunit [EC:6.4.1.2 6.3.4.14]	2365	2297	2950	2289	1571	2180	2111	1756	0	0	564	0	1244	0	0	0	0.000415948	-9.41448
K05927	hydA3	quinone-reactive Ni/Fe-hydrogenase small subunit [EC:1.12.5.1]	1312	1367	2379	648	5038	5951	5951	3380	0	0	0	0	1347	2807	0	0	0.0010161	-9.32853
K03147	thiC	phosphomethylpyrimidine synthase [EC:4.1.99.17]	886	1397	1826	650	2780	2489	2805	3322	0	0	0	0	538	474	0	0	0.000362989	-9.29886
K13926	rbbA	ribosome-dependent ATPase	763	445	580	478	645	950	806	598	0	0	0	0	242	0	0	0	0.000115035	-9.22733
K03544	clpX, CLPX	ATP-dependent Clp protease ATP-binding subunit ClpX	303	403	464	868	1024	1003	1155	665	0	0	0	0	368	0	0	0	0.000175341	-9.21257
K01867	WARS, trpS	tryptophanyl-tRNA synthetase [EC:6.1.1.2]	305	534	280	0	1941	1748	1544	537	0	0	0	0	0	0	0	0	1.39816e-05	-9.20827
K04771	degP, htrA	serine protease Do [EC:3.4.21.107]	380	779	632	1507	680	627	739	416	0	0	0	0	0	406	0	0	0.000195395	-9.17398
K01677	E4.2.1.2AA, fumA	fumarate hydratase subunit alpha [EC:4.2.1.2]	2982	1263	910	0	2569	2537	1622	1309	0	0	0	0	301	0	0	0	0.000638944	-9.1559
K01265	map	methionyl aminopeptidase [EC:3.4.11.18]	568	451	260	486	805	831	750	772	0	0	0	0	173	0	0	0	0.000102225	-9.14227
K01939	purA, ADSS	adenylosuccinate synthase [EC:6.3.4.4]	664	658	608	379	500	782	687	681	0	0	0	0	269	0	0	0	0.00014548	-9.13428
K13378	nuoCD	NADH-quinone oxidoreductase subunit C/D [EC:1.6.5.3]	1183	886	812	0	2283	2636	2352	1924	0	0	0	0	179	0	0	0	0.000486038	-9.11766
K00341	nuoL	NADH-quinone oxidoreductase subunit L [EC:1.6.5.3]	380	725	488	651	3687	3561	2983	1952	0	0	0	0	185	326	0	0	0.000339902	-9.08021
K00940	ndk, NME	nucleoside-diphosphate kinase [EC:2.7.4.6]	0	1050	585	1093	501	535	531	561	0	0	0	0	0	0	0	0	1.39816e-05	-9.05294
K09010	K09010	uncharacterized protein	2794	2471	1587	1974	1030	1285	1077	1073	0	0	0	0	995	409	0	0	0.000542471	-9.0282
K01872	AARS, alaS	alanyl-tRNA synthetase [EC:6.1.1.7]	1978	1543	804	1928	1731	1875	1928	926	0	0	0	0	961	410	0	0	0.000550407	-8.99918
K02881	RP-L18, MRPL18, rplR	large subunit ribosomal protein L18	9316	11329	8563	1991	4858	5401	4194	2555	0	1388	0	0	1059	2532	0	0	0.00175181	-8.98284
K02346	DPO4, dinB	DNA polymerase IV [EC:2.7.7.7]	967	275	590	0	449	506	761	1123	0	0	0	0	0	0	0	0	1.39816e-05	-8.94905
K01736	aroC	chorismate synthase [EC:4.2.3.5]	550	474	0	942	586	728	371	725	0	0	0	0	0	0	0	0	1.39816e-05	-8.9353
K01810	GPI, pgi	glucose-6-phosphate isomerase [EC:5.3.1.9]	315	556	606	532	670	629	614	138	0	0	0	0	104	0	0	0	9.23745e-05	-8.90517
K01678	E4.2.1.2AB, fumB	fumarate hydratase subunit beta [EC:4.2.1.2]	773	1351	2834	0	2202	2196	1931	1189	0	0	0	0	939	0	0	0	0.0015748	-8.884
K00241	sdhC, frdC	succinate dehydrogenase / fumarate reductase, cytochrome b subunit	1620	1819	216	1616	2893	3103	2458	2570	0	0	0	0	997	0	0	1410	0.00134193	-8.86556
K02952	RP-S13, rpsM	small subunit ribosomal protein S13	4078	2495	4263	4979	3028	4569	3786	5366	0	0	510	0	709	2500	0	0	0.0013866	-8.8568
K03770	ppiD	peptidyl-prolyl cis-trans isomerase D [EC:5.2.1.8]	666	315	852	451	514	652	775	599	0	0	0	0	885	0	0	0	0.000362989	-8.85007
K02933	RP-L6, MRPL6, rplF	large subunit ribosomal protein L6	7465	6657	5550	5631	4498	3806	3554	1436	0	0	0	0	564	1014	4221	0	0.00196272	-8.81628
K09861	K09861	uncharacterized protein	614	341	281	0	624	545	712	874	0	0	0	0	0	0	0	0	1.47646e-05	-8.78744
K02878	RP-L16, MRPL16, rplP	large subunit ribosomal protein L16	1120	1359	537	0	1676	2244	1659	984	0	0	0	0	356	0	0	0	0.00106207	-8.72111
K00615	E2.2.1.1, tktA, tktB	transketolase [EC:2.2.1.1]	1573	1233	1074	2052	2172	1696	1281	930	0	0	0	0	1044	1516	0	0	0.00137994	-8.68008
K02495	hemN, hemZ	oxygen-independent coproporphyrinogen III oxidase [EC:1.3.99.22]	1502	788	708	0	1368	1689	1595	761	0	0	0	0	234	0	0	0	0.000868666	-8.65919
K03924	moxR	MoxR-like ATPase [EC:3.6.3.-]	897	350	1896	2058	943	670	807	1001	0	0	122	0	0	589	0	0	0.000486038	-8.62728
K03687	GRPE	molecular chaperone GrpE	1645	1306	753	703	1776	2435	2240	1264	0	0	0	0	1248	1760	0	0	0.0017622	-8.5654
K00124	fdoH	formate dehydrogenase iron-sulfur subunit	4676	4570	5600	2462	7202	8303	5754	4414	0	0	0	0	3493	2308	0	4188	0.00299189	-8.55016
K01092	E3.1.3.25, IMPA, suhB	myo-inositol-1(or 4)-monophosphatase [EC:3.1.3.25]	627	903	1060	0	1447	1571	1171	882	0	0	0	0	257	0	0	0	0.00100711	-8.54995
K00919	ispE	4-diphosphocytidyl-2-C-methyl-D-erythritol kinase [EC:2.7.1.148]	1392	800	642	0	140	300	520	208	0	0	0	0	0	0	0	0	1.55797e-05	-8.54977
K01749	hemC, HMBS	hydroxymethylbilane synthase [EC:2.5.1.61]	3113	1126	516	1484	2093	1431	1174	1156	0	0	0	0	457	0	3939	0	0.00196272	-8.52881
K06207	typA, bipA	GTP-binding protein	2719	2210	2575	682	1429	1920	1544	991	0	0	0	0	1987	0	0	4484	0.00240439	-8.4861
K02004	ABC.CD.P	putative ABC transport system permease protein	0	337	697	382	629	541	443	135	0	0	0	0	0	0	0	0	1.55797e-05	-8.44525
K03587	ftsI	cell division protein FtsI (penicillin-binding protein 3)	772	327	235	0	462	419	344	443	0	0	0	0	0	0	0	0	1.55797e-05	-8.43546
K00645	fabD	[acyl-carrier-protein] S-malonyltransferase [EC:2.3.1.39]	376	87	345	0	429	601	772	668	0	0	0	0	0	0	0	0	1.55797e-05	-8.40659
K10857	exoX	exodeoxyribonuclease X [EC:3.1.11.-]	798	1268	329	1366	121	190	126	0	0	0	0	0	0	0	0	0	1.55797e-05	-8.40012
K00557	trmA	tRNA (uracil-5-)-methyltransferase [EC:2.1.1.35]	837	191	743	380	217	215	340	172	0	0	0	0	119	0	0	0	0.000212357	-8.37827
K00795	ispA	farnesyl diphosphate synthase [EC:2.5.1.1 2.5.1.10]	847	201	775	0	207	282	289	557	0	0	0	0	0	0	0	0	1.55797e-05	-8.37412
K00290	LYS1	saccharopine dehydrogenase (NAD+, L-lysine forming) [EC:1.5.1.7]	493	1004	818	0	902	941	1360	1278	0	0	0	0	291	0	0	0	0.00131929	-8.37251
K03601	xseA	exodeoxyribonuclease VII large subunit [EC:3.1.11.6]	795	93	449	453	261	359	446	490	0	0	0	0	0	343	0	0	0.000392953	-8.34073
K02406	fliC	flagellin	6545	8211	10191	11298	11325	12480	13613	10475	0	3387	705	0	3594	2090	0	0	0.00299189	-8.31577
K03100	lepB	signal peptidase I [EC:3.4.21.89]	872	207	399	746	128	302	363	0	0	0	0	0	0	0	0	0	1.55797e-05	-8.29714
K03798	ftsH, hflB	cell division protease FtsH [EC:3.4.24.-]	668	325	1306	0	2556	2383	1640	1576	0	0	0	0	0	0	0	2044	0.003246	-8.27622
K01963	accD	acetyl-CoA carboxylase carboxyl transferase subunit beta [EC:6.4.1.2]	1553	576	0	703	859	1205	1135	361	0	0	0	0	249	0	0	0	0.00134224	-8.2561
K00127	fdoI	formate dehydrogenase subunit gamma	3925	2640	2537	1580	7978	8807	7265	3852	0	0	0	0	1822	2964	6290	0	0.0041311	-8.24354
K03750	moeA	molybdopterin molybdotransferase [EC:2.10.1.1]	1052	731	959	808	1680	1482	1073	970	0	0	0	0	663	0	2037	0	0.00205784	-8.22993
K02897	RP-L25, rplY	large subunit ribosomal protein L25	3812	2354	4266	3623	5069	2977	4858	3363	0	0	0	0	3815	906	4887	0	0.00360472	-8.21431
K05808	yhbH	putative sigma-54 modulation protein	428	680	785	0	883	1427	1296	1129	0	0	0	0	520	0	0	0	0.00199686	-8.20693
K02453	gspD	general secretion pathway protein D	511	270	1560	583	801	1033	1009	903	0	0	0	0	310	364	0	0	0.000940922	-8.20171
K09760	rmuC	DNA recombination protein RmuC	493	206	512	0	248	471	233	325	0	0	0	0	0	0	0	0	1.55797e-05	-8.19583
K06168	miaB	tRNA-2-methylthio-N6-dimethylallyladenosine synthase [EC:2.8.4.3]	618	405	986	760	948	837	729	640	0	0	0	0	269	372	0	0	0.000882299	-8.1684
K03408	cheW	purine-binding chemotaxis protein CheW	0	462	762	712	815	1004	1099	727	0	0	0	0	251	0	0	0	0.0013866	-8.1662
K03620	hyaC	Ni/Fe-hydrogenase 1 B-type cytochrome subunit	370	176	0	634	1958	1190	1032	1465	0	0	0	0	225	0	0	0	0.00145926	-8.16167
K02528	ksgA	16S rRNA (adenine1518-N6/adenine1519-N6)-dimethyltransferase [EC:2.1.1.182]	1645	172	376	703	946	774	1101	2102	0	0	0	0	219	880	0	0	0.0013866	-8.15629
K06039	ychN	uncharacterized protein involved in oxidation of intracellular sulfur	1203	191	550	0	1298	1111	1137	792	0	0	0	0	365	0	0	0	0.00196131	-8.09948
K01610	E4.1.1.49, pckA	phosphoenolpyruvate carboxykinase (ATP) [EC:4.1.1.49]	3656	4068	1947	641	3695	4425	4126	4406	0	0	0	0	1475	801	0	4473	0.00350078	-8.08953
K02996	RP-S9, MRPS9, rpsI	small subunit ribosomal protein S9	0	766	736	1376	552	588	1136	706	0	0	0	0	488	0	0	0	0.00204476	-8.08708
K01687	ilvD	dihydroxy-acid dehydratase [EC:4.2.1.9]	2257	1002	118	811	1389	1773	2130	1390	0	0	0	0	852	0	4305	0	0.00299189	-8.05238
K00172	porG	pyruvate ferredoxin oxidoreductase gamma subunit [EC:1.2.7.1]	586	652	2149	0	863	711	621	772	0	0	0	0	712	0	0	0	0.00233125	-8.0495
K08303	K08303	putative protease [EC:3.4.-.-]	1722	597	0	2401	594	672	451	758	0	0	0	0	996	0	0	0	0.00249877	-8.04811
K02874	RP-L14, MRPL14, rplN	large subunit ribosomal protein L14	581	3485	3730	2987	2056	2787	1899	2044	0	1377	519	0	983	0	0	0	0.00247581	-8.03993
K01433	purU	formyltetrahydrofolate deformylase [EC:3.5.1.10]	431	479	394	0	216	178	130	378	0	0	0	0	0	0	0	0	1.98384e-05	-7.99981
K01698	hemB, ALAD	porphobilinogen synthase [EC:4.2.1.24]	461	292	0	1359	1119	1144	1000	998	0	0	0	0	898	0	0	0	0.00249877	-7.99886
K00286	proC	pyrroline-5-carboxylate reductase [EC:1.5.1.2]	290	369	1165	0	651	840	795	822	0	0	0	0	176	0	0	0	0.0013866	-7.99357
K01696	trpB	tryptophan synthase beta chain [EC:4.2.1.20]	680	673	902	1123	1323	739	656	731	0	0	0	0	335	0	2509	0	0.00233125	-7.96062
K18682	rny	ribonucrease Y [EC:3.1.-.-]	144	251	395	492	718	989	957	1151	0	0	0	0	98	308	0	0	0.000878281	-7.9246
K00088	guaB	IMP dehydrogenase [EC:1.1.1.205]	299	1267	659	512	658	969	917	924	0	0	0	0	437	900	0	0	0.00199686	-7.91941
K08602	pepF, pepB	oligoendopeptidase F [EC:3.4.24.-]	0	100	193	362	428	439	643	92	0	0	0	0	0	0	0	0	2.50022e-05	-7.87772
K12573	rnr, vacB	ribonuclease R [EC:3.1.-.-]	483	422	1036	0	331	730	563	601	0	0	0	0	146	0	0	0	0.0013866	-7.85636
K00820	glmS, GFPT	glucosamine--fructose-6-phosphate aminotransferase (isomerizing) [EC:2.6.1.16]	0	409	822	1480	862	720	400	302	0	0	0	0	325	0	0	0	0.00204957	-7.85548
K00169	porA	pyruvate ferredoxin oxidoreductase alpha subunit [EC:1.2.7.1]	3526	4044	5651	2715	9011	9312	7986	7137	0	415	0	0	2514	1131	1601	0	0.00344386	-7.85417
K02600	nusA	N utilization substance protein A	708	292	321	0	971	745	890	1346	0	0	0	0	529	0	0	0	0.00233125	-7.84394
K01924	murC	UDP-N-acetylmuramate--alanine ligase [EC:6.3.2.8]	522	386	239	894	1344	1326	1037	1138	0	0	0	0	458	0	1497	0	0.00237195	-7.83937
K06178	rluB	23S rRNA pseudouridine2605 synthase [EC:5.4.99.22]	774	614	0	624	572	528	360	1111	0	0	0	0	374	0	0	0	0.002164	-7.82044
K06180	rluD	23S rRNA pseudouridine1911/1915/1917 synthase [EC:5.4.99.23]	0	465	402	0	1049	602	1006	894	0	0	0	0	0	0	0	0	0.00021558	-7.80508
K02481	K02481	two-component system, NtrC family, response regulator	2324	664	1277	2386	329	300	267	0	0	0	0	0	0	1486	0	0	0.00338927	-7.79882
K00759	APRT, apt	adenine phosphoribosyltransferase [EC:2.4.2.7]	406	452	0	695	915	688	676	357	0	0	0	0	246	0	0	0	0.00196926	-7.78478
K01998	livM	branched-chain amino acid transport system permease protein	1045	417	0	346	811	900	913	370	0	0	0	0	493	0	0	0	0.00233125	-7.77934
K01937	pyrG, CTPS	CTP synthase [EC:6.3.4.2]	740	938	693	0	881	583	751	166	0	0	0	0	443	0	0	0	0.00233125	-7.76688
K00003	E1.1.1.3	homoserine dehydrogenase [EC:1.1.1.3]	550	206	282	0	589	597	761	1560	0	0	0	0	187	0	0	0	0.00184714	-7.76385
K02470	gyrB	DNA gyrase subunit B [EC:5.99.1.3]	1187	2097	2505	1331	2083	1889	1582	2143	0	0	0	0	425	1086	0	1509	0.00302881	-7.75093
K03111	ssb	single-strand DNA-binding protein	3171	1942	3734	775	3845	3491	3495	5031	0	0	0	0	2562	2907	4114	0	0.00700394	-7.72763
K00791	miaA, TRIT1	tRNA dimethylallyltransferase [EC:2.5.1.75]	316	417	310	580	66	130	152	0	0	0	0	0	0	0	0	0	2.40865e-05	-7.71483
K07090	K07090	uncharacterized protein	0	372	546	0	986	522	739	736	0	0	0	0	0	0	0	0	0.000224617	-7.69418
K03076	secY	preprotein translocase subunit SecY	4362	3478	2810	2936	5341	4199	3154	3469	0	402	0	1081	238	0	1444	0	0.00288115	-7.6751
K02563	murG	UDP-N-acetylglucosamine--N-acetylmuramyl-(pentapeptide) pyrophosphoryl-undecaprenol N-acetylglucosamine transferase [EC:2.4.1.227]	483	71	196	0	307	247	201	208	0	0	0	0	0	0	0	0	2.76459e-05	-7.64583
K02109	ATPF0B, atpF	F-type H+-transporting ATPase subunit b	423	605	1268	2174	899	1215	780	472	0	0	0	0	820	0	0	7584	0.00495588	-7.63662
K04567	KARS, lysS	lysyl-tRNA synthetase, class II [EC:6.1.1.6]	196	404	718	335	907	962	856	1624	0	0	0	0	357	1799	0	0	0.00264346	-7.63245
K15495	wtpA	molybdate/tungstate transport system substrate-binding protein	365	911	1024	0	1676	2557	2408	1964	0	0	185	0	561	0	0	0	0.00476071	-7.62355
K02388	flgC	flagellar basal-body rod protein FlgC	688	437	0	0	804	366	714	604	0	0	0	0	0	0	0	0	0.000227235	-7.62302
K11392	rsmF	16S rRNA (cytosine1407-C5)-methyltransferase [EC:2.1.1.178]	490	456	0	0	615	414	585	1064	0	0	0	0	0	0	0	0	0.000228866	-7.60981
K03582	recB	exodeoxyribonuclease V beta subunit [EC:3.1.11.5]	189	127	0	324	147	184	141	568	0	0	0	0	0	0	0	0	2.82647e-05	-7.60366
K01754	E4.3.1.19, ilvA, tdcB	threonine dehydratase [EC:4.3.1.19]	511	475	345	1029	536	785	744	770	0	0	0	0	916	808	0	0	0.00261149	-7.58944
K02519	infB, MTIF2	translation initiation factor IF-2	483	1186	1293	760	1681	2113	2336	1730	0	0	75	0	1117	1698	0	0	0.00299189	-7.58068
K02015	ABC.FEV.P	iron complex transport system permease protein	218	138	199	0	299	184	66	670	0	0	0	0	0	0	0	0	3.11797e-05	-7.57826
K03070	secA	preprotein translocase subunit SecA	1641	1447	0	695	1392	1633	1677	1525	0	386	0	0	498	0	0	0	0.0057924	-7.56553
K00928	lysC	aspartate kinase [EC:2.7.2.4]	596	450	546	1020	690	619	670	931	0	0	0	0	741	0	0	1865	0.00324876	-7.55443
K07576	K07576	metallo-beta-lactamase family protein	1093	288	0	594	519	652	707	661	0	0	0	0	1367	0	0	0	0.00387513	-7.5519
K02469	gyrA	DNA gyrase subunit A [EC:5.99.1.3]	1327	1453	1023	964	1133	1194	1233	1138	0	0	129	770	760	0	0	0	0.00250432	-7.54709
K00981	E2.7.7.41, CDS1, CDS2, cdsA	phosphatidate cytidylyltransferase [EC:2.7.7.41]	530	279	485	0	718	404	383	465	0	0	0	0	176	0	0	0	0.00199686	-7.54607
K02433	gatA, QRSL1	aspartyl-tRNA(Asn)/glutamyl-tRNA(Gln) amidotransferase subunit A [EC:6.3.5.6 6.3.5.7]	365	319	668	0	615	586	509	160	0	0	0	0	110	0	0	0	0.00158344	-7.54306
K11755	hisIE	phosphoribosyl-ATP pyrophosphohydrolase / phosphoribosyl-AMP cyclohydrolase [EC:3.6.1.31 3.5.4.19]	1001	78	455	0	469	621	781	623	0	0	0	0	258	0	0	0	0.00233125	-7.53328
K02397	flgL	flagellar hook-associated protein 3 FlgL	0	239	187	349	956	657	678	723	0	0	0	0	249	0	0	0	0.00231265	-7.53003
K00616	E2.2.1.2, talA, talB	transaldolase [EC:2.2.1.2]	0	285	929	0	388	521	627	651	0	0	0	0	0	0	0	0	0.000237975	-7.52403
K03551	ruvB	holliday junction DNA helicase RuvB [EC:3.6.4.12]	313	498	575	0	1130	965	748	827	0	0	0	0	0	0	0	1873	0.00586749	-7.51397
K07024	K07024	uncharacterized protein	264	293	241	451	94	101	119	0	0	0	0	0	0	0	0	0	2.64593e-05	-7.4995
K09815	znuA	zinc transport system substrate-binding protein	477	347	0	935	563	519	670	659	0	0	0	0	0	1169	0	0	0.00387513	-7.49523
K06196	ccdA	cytochrome c-type biogenesis protein	804	383	0	0	959	425	779	176	0	0	0	0	0	0	0	0	0.000245274	-7.48113
K01874	MARS, metG	methionyl-tRNA synthetase [EC:6.1.1.10]	919	162	512	644	560	829	665	661	0	0	0	0	0	413	1359	0	0.00298068	-7.47495
K03664	smpB	SsrA-binding protein	941	149	0	0	518	668	755	428	0	0	0	0	0	0	0	0	0.000250045	-7.46491
K07164	K07164	uncharacterized protein	1012	784	376	0	260	420	456	0	0	0	0	0	0	0	0	0	0.000226442	-7.45209
K00170	porB	pyruvate ferredoxin oxidoreductase beta subunit [EC:1.2.7.1]	4897	4019	2513	5641	5298	5186	4713	3958	0	541	0	0	1110	1957	2076	0	0.00534771	-7.45082
K01999	livK	branched-chain amino acid transport system substrate-binding protein	2516	4221	3015	1913	5644	4970	5644	5680	0	0	592	832	2095	924	0	0	0.0045972	-7.4487
K11689	dctQ	C4-dicarboxylate transporter, DctQ subunit	378	180	0	0	706	707	458	831	0	0	0	0	0	0	0	0	0.000250045	-7.43078
K06969	rlmI	23S rRNA (cytosine1962-C5)-methyltransferase [EC:2.1.1.191]	486	455	0	0	392	466	455	632	0	0	0	0	0	0	0	0	0.000242826	-7.41135
K00179	iorA	indolepyruvate ferredoxin oxidoreductase, alpha subunit [EC:1.2.7.8]	288	297	528	246	338	592	531	629	0	0	0	0	259	308	0	0	0.00204476	-7.39109
K03110	ftsY	fused signal recognition particle receptor	344	396	851	0	250	492	533	302	0	0	0	0	282	0	0	0	0.00242907	-7.37754
K03686	dnaJ	molecular chaperone DnaJ	0	190	274	0	805	640	622	574	0	0	0	0	0	0	0	0	0.000252877	-7.37718
K00059	fabG	3-oxoacyl-[acyl-carrier protein] reductase [EC:1.1.1.100]	357	778	327	612	646	556	774	558	0	0	0	0	472	0	0	1758	0.00350078	-7.36938
K00684	aat	leucyl/phenylalanyl-tRNA--protein transferase [EC:2.3.2.6]	0	191	275	514	741	878	594	132	0	0	0	0	182	0	0	0	0.00230824	-7.36363
K00525	E1.17.4.1A, nrdA, nrdE	ribonucleoside-diphosphate reductase alpha chain [EC:1.17.4.1]	879	273	254	147	983	958	1255	506	0	0	0	0	464	1452	0	0	0.00340347	-7.36163
K10716	kch, trkA, mthK, pch	voltage-gated potassium channel	829	345	253	0	482	632	754	243	0	529	0	0	0	0	0	0	0.00311125	-7.35794
K02669	pilT	twitching motility protein PilT	929	256	0	795	725	710	856	272	0	0	0	0	0	0	2159	0	0.0069699	-7.34991
K01649	leuA	2-isopropylmalate synthase [EC:2.3.3.13]	919	2167	1003	621	3474	3141	2483	3024	0	0	0	0	1344	2194	0	2202	0.00814305	-7.33292
K08364	merP	periplasmic mercuric ion binding protein	769	366	0	1317	226	311	291	0	0	0	0	0	0	0	0	0	0.000242826	-7.33007
K03531	ftsZ	cell division protein FtsZ	1938	1143	1420	4310	635	577	652	681	0	414	0	1193	352	0	0	0	0.00368929	-7.30712
K03595	era	GTPase	0	154	0	416	624	666	565	427	0	0	0	0	0	0	0	0	0.000260604	-7.30595
K00343	nuoN	NADH-quinone oxidoreductase subunit N [EC:1.6.5.3]	0	449	223	580	3124	2275	2214	2425	0	0	217	0	0	1086	0	0	0.00938729	-7.2642
K00342	nuoM	NADH-quinone oxidoreductase subunit M [EC:1.6.5.3]	827	558	568	354	2793	2506	1691	790	0	334	0	0	657	442	0	0	0.00353975	-7.24743
K02387	flgB	flagellar basal-body rod protein FlgB	0	155	0	805	496	387	157	828	0	0	0	0	0	0	0	0	0.000296184	-7.17731
K00053	ilvC	ketol-acid reductoisomerase [EC:1.1.1.86]	441	561	809	0	1858	1396	1821	1261	0	0	0	0	536	472	0	0	0.00944117	-7.13822
K03272	gmhC, hldE, waaE, rfaE	D-beta-D-heptose 7-phosphate kinase / D-beta-D-heptose 1-phosphate adenosyltransferase [EC:2.7.1.167 2.7.7.70]	563	153	858	534	659	453	414	0	0	0	0	2157	0	0	0	0	0.00776724	-7.11631
K04042	glmU	bifunctional UDP-N-acetylglucosamine pyrophosphorylase / Glucosamine-1-phosphate N-acetyltransferase [EC:2.7.7.23 2.3.1.157]	681	144	624	1166	152	140	117	586	0	0	0	0	128	454	0	0	0.00248147	-7.09569
K03118	tatC	sec-independent protein translocase protein TatC	581	231	532	0	457	324	440	511	0	0	0	0	1413	0	0	0	0.00625574	-7.09267
K01755	argH, ASL	argininosuccinate lyase [EC:4.3.2.1]	0	150	143	534	346	323	558	210	0	0	0	0	94	0	0	0	0.00211031	-7.08073
K01890	FARSB, pheT	phenylalanyl-tRNA synthetase beta chain [EC:6.1.1.20]	367	373	363	339	487	691	583	87	0	0	0	0	246	785	0	0	0.00310632	-7.06287
K02492	hemA	glutamyl-tRNA reductase [EC:1.2.1.70]	0	273	230	0	148	553	537	535	0	0	0	0	0	0	0	0	0.000296184	-7.04379
K03749	dedD	DedD protein	0	393	0	530	273	214	257	419	0	0	0	0	0	0	0	0	0.000296184	-7.02178
K00674	dapD	2,3,4,5-tetrahydropyridine-2-carboxylate N-succinyltransferase [EC:2.3.1.117]	0	302	618	0	1567	1475	1118	1587	0	0	0	0	336	0	0	0	0.00866903	-7.01703
K00800	aroA	3-phosphoshikimate 1-carboxyvinyltransferase [EC:2.5.1.19]	550	349	358	0	398	194	208	0	0	0	0	0	0	0	0	0	0.000267165	-6.98075
K02523	ispB	octaprenyl-diphosphate synthase [EC:2.5.1.90]	363	115	0	0	457	408	807	159	0	0	0	0	0	0	0	0	0.000320522	-6.97345
K02409	fliF	flagellar M-ring protein FliF	426	48	116	0	524	669	609	1181	0	0	0	0	697	0	0	0	0.00584376	-6.97035
K09812	ftsE	cell division transport system ATP-binding protein	0	492	0	549	410	244	247	140	0	0	0	0	0	0	0	0	0.000299891	-6.96007
K00077	panE, apbA	2-dehydropantoate 2-reductase [EC:1.1.1.169]	0	352	485	453	229	328	209	387	0	0	0	0	0	556	0	0	0.00460134	-6.95801
K06881	nrnA	bifunctional oligoribonuclease and PAP phosphatase NrnA [EC:3.1.3.7 3.1.13.3]	0	218	420	0	341	308	386	229	0	0	0	0	0	0	0	0	0.000296184	-6.94367
K03799	htpX	heat shock protein HtpX [EC:3.4.24.-]	0	113	195	0	756	383	632	169	0	0	0	0	0	0	0	0	0.000339902	-6.90508
K01997	livH	branched-chain amino acid transport system permease protein	477	265	161	541	354	341	368	209	0	0	0	0	183	1020	0	0	0.0036975	-6.88096
K03667	hslU	ATP-dependent HslUV protease ATP-binding subunit HslU	0	346	1598	0	506	871	954	757	0	0	183	0	0	0	0	0	0.00697232	-6.87391
K08223	fsr	MFS transporter, FSR family, fosmidomycin resistance protein	0	86	955	0	286	448	319	154	0	0	0	0	0	0	0	0	0.000339902	-6.85471
K03701	uvrA	excinuclease ABC subunit A	120	38	110	0	170	130	145	154	0	0	0	0	0	0	0	0	5.5633e-05	-6.84952
K03831	mogA	molybdopterin adenylyltransferase [EC:2.7.7.75]	0	66	385	720	190	238	264	483	0	0	0	0	255	0	0	0	0.00362393	-6.84245
K03307	TC.SSS	solute:Na+ symporter, SSS family	177	141	487	0	469	347	402	295	0	0	0	0	731	0	0	0	0.00626832	-6.79524
K03744	lemA	LemA protein	0	180	0	1296	226	205	172	166	0	0	0	0	0	0	0	0	0.000342307	-6.76181
K03741	ARSC2, arsC	arsenate reductase [EC:1.20.4.1]	0	86	1489	0	225	128	229	266	0	0	0	0	0	0	0	0	0.000362989	-6.70558
K03564	BCP, PRXQ, DOT5	peroxiredoxin Q/BCP [EC:1.11.1.15]	0	373	431	805	92	126	142	0	0	0	0	0	0	0	0	0	0.000339902	-6.68332
K07080	K07080	uncharacterized protein	2251	2395	2267	5007	1159	1226	1330	1383	0	0	200	0	819	963	0	1343	0.00947769	-6.66704
K02338	DPO3B, dnaN	DNA polymerase III subunit beta [EC:2.7.7.7]	216	171	0	0	275	357	245	189	0	0	0	0	0	0	0	0	0.000340062	-6.65376
K07710	atoS	two-component system, NtrC family, sensor histidine kinase AtoS [EC:2.7.13.3]	1060	336	485	0	52	125	128	0	0	0	0	0	0	0	0	0	0.000362989	-6.61292
K01719	hemD, UROS	uroporphyrinogen-III synthase [EC:4.2.1.75]	0	229	331	0	283	229	164	158	0	0	0	0	0	0	0	0	0.000342307	-6.60258
K01358	clpP, CLPP	ATP-dependent Clp protease, protease subunit [EC:3.4.21.92]	0	106	0	0	827	972	1832	1436	0	0	0	0	0	0	0	0	0.00196926	-6.58685
K03978	engB	GTP-binding protein	0	705	1000	0	462	582	633	388	0	0	0	0	234	0	0	0	0.00989926	-6.58429
K00573	E2.1.1.77, pcm	protein-L-isoaspartate(D-aspartate) O-methyltransferase [EC:2.1.1.77]	0	105	0	586	130	219	185	291	0	0	0	0	0	0	0	0	0.000362989	-6.55036
K01657	trpE	anthranilate synthase component I [EC:4.1.3.27]	241	148	0	0	91	230	298	395	0	0	0	0	0	0	0	0	0.000362989	-6.53855
K03641	tolB	TolB protein	0	87	178	0	250	354	339	171	0	0	0	0	0	0	0	0	0.000362989	-6.51933
K00014	aroE	shikimate dehydrogenase [EC:1.1.1.25]	279	88	0	0	190	107	272	366	0	0	0	0	0	0	0	0	0.000392953	-6.43625
K01079	serB, PSPH	phosphoserine phosphatase [EC:3.1.3.3]	611	237	0	0	102	151	100	194	0	0	0	0	0	0	0	0	0.000397391	-6.40924
K01993	ABC-2.TX	HlyD family secretion protein	715	162	468	0	50	123	108	0	0	0	0	0	0	0	0	0	0.00040727	-6.36432
K01462	PDF, def	peptide deformylase [EC:3.5.1.88]	0	204	0	0	798	782	768	535	0	0	0	0	0	0	0	0	0.00196926	-6.32241
K11473	glcF	glycolate oxidase iron-sulfur subunit	0	80	0	0	1219	779	646	976	0	0	0	0	0	0	0	0	0.00205784	-6.30849
K11784	mqnC	cyclic dehypoxanthinyl futalosine synthase [EC:1.21.98.1]	205	65	0	0	257	178	218	180	0	0	0	0	0	0	0	0	0.000412148	-6.30417
K03072	secD	preprotein translocase subunit SecD	0	153	264	0	763	700	744	195	0	0	0	0	108	0	0	0	0.00941062	-6.23884
K03570	mreC	rod shape-determining protein MreC	441	210	404	0	43	102	100	0	0	0	0	0	0	0	0	0	0.000426416	-6.22344
K01972	E6.5.1.2, ligA, ligB	DNA ligase (NAD+) [EC:6.5.1.2]	0	198	0	0	937	728	625	325	0	0	0	0	0	0	0	0	0.00203477	-6.20512
K00339	nuoJ	NADH-quinone oxidoreductase subunit J [EC:1.6.5.3]	0	161	0	0	993	978	806	201	0	0	0	0	0	0	0	0	0.00205784	-6.19048
K03074	secF	preprotein translocase subunit SecF	0	167	0	0	1034	641	780	231	0	0	0	0	0	0	0	0	0.00205784	-6.14727
K00104	glcD	glycolate oxidase [EC:1.1.3.15]	0	469	0	0	323	396	418	785	0	0	0	0	0	0	0	0	0.00203477	-6.14522
K00788	thiE	thiamine-phosphate pyrophosphorylase [EC:2.5.1.3]	0	467	0	0	345	656	661	278	0	0	0	0	0	0	0	0	0.00203477	-6.14168
K02412	fliI	flagellum-specific ATP synthase [EC:3.6.3.14]	0	66	0	0	766	777	796	592	0	0	0	0	0	0	0	0	0.002164	-6.13606
K04486	E3.1.3.15B	histidinol-phosphatase (PHP family) [EC:3.1.3.15]	277	88	0	0	86	65	194	255	0	0	0	0	0	0	0	0	0.00050084	-6.07602
K02337	DPO3A1, dnaE	DNA polymerase III subunit alpha [EC:2.7.7.7]	0	72	111	0	306	181	267	53	0	0	0	0	0	0	0	0	0.000507677	-6.06145
K01935	bioD	dethiobiotin synthetase [EC:6.3.3.3]	0	63	0	680	117	62	116	151	0	0	0	0	0	0	0	0	0.000550407	-6.03674
K01599	hemE, UROD	uroporphyrinogen decarboxylase [EC:4.1.1.37]	0	94	0	0	782	678	507	330	0	0	0	0	0	0	0	0	0.00217547	-5.99034
K01653	E2.2.1.6S, ilvH, ilvN	acetolactate synthase I/III small subunit [EC:2.2.1.6]	0	0	618	0	509	299	392	227	0	0	0	0	0	0	0	0	0.00206919	-5.98846
K03182	ubiD	4-hydroxy-3-polyprenylbenzoate decarboxylase [EC:4.1.1.98]	0	171	990	0	333	529	296	0	0	0	0	0	0	0	0	0	0.00204957	-5.98722
K06920	queC	7-cyano-7-deazaguanine synthase [EC:6.3.4.20]	0	0	508	0	272	226	321	689	0	0	0	0	0	0	0	0	0.00212029	-5.95515
K01270	pepD	dipeptidase D [EC:3.4.13.-]	350	0	0	600	318	278	281	0	0	0	0	0	0	0	0	0	0.00204957	-5.89303
K01892	HARS, hisS	histidyl-tRNA synthetase [EC:6.1.1.21]	0	337	0	0	455	279	319	299	0	0	0	0	0	0	0	0	0.002164	-5.8599
K01693	hisB	imidazoleglycerol-phosphate dehydratase [EC:4.2.1.19]	0	239	0	0	254	279	448	496	0	0	0	0	0	0	0	0	0.00217547	-5.84614
K01151	nfo	deoxyribonuclease IV [EC:3.1.21.2]	0	94	0	1020	359	328	311	0	0	0	0	0	0	0	0	0	0.00217547	-5.82234
K00231	PPOX, hemY	oxygen-dependent protoporphyrinogen oxidase [EC:1.3.3.4]	0	245	0	0	474	440	270	231	0	0	0	0	0	0	0	0	0.00218681	-5.81525
K07095	K07095	uncharacterized protein	511	188	0	0	307	347	330	0	0	0	0	0	0	0	0	0	0.0020915	-5.81509
K04744	lptD, imp, ostA	LPS-assembly protein	0	0	0	376	300	192	305	349	0	0	0	0	0	0	0	0	0.00225323	-5.75714
K01703	leuC	3-isopropylmalate/(R)-2-methylmalate dehydratase large subunit [EC:4.2.1.33 4.2.1.35]	0	27	0	0	723	565	721	213	0	0	0	0	0	0	0	0	0.00251659	-5.70513
K02078	acpP	acyl carrier protein	0	437	840	0	180	176	138	0	0	0	0	0	0	0	0	0	0.00226457	-5.67964
K03304	tehA	tellurite resistance protein	426	0	0	0	286	108	163	660	0	0	0	0	0	0	0	0	0.00233125	-5.67022
K03543	emrA	membrane fusion protein, multidrug efflux system	0	116	0	0	166	356	628	328	0	0	0	0	0	0	0	0	0.00233125	-5.66959
K00991	ispD	2-C-methyl-D-erythritol 4-phosphate cytidylyltransferase [EC:2.7.7.60]	294	131	0	0	28	78	62	129	0	0	0	0	0	0	0	0	0.000766079	-5.6613
K07461	K07461	putative endonuclease	0	0	0	0	1113	856	1782	1533	0	0	0	0	0	0	0	0	0.00707144	-5.65837
K00790	murA	UDP-N-acetylglucosamine 1-carboxyvinyltransferase [EC:2.5.1.7]	0	220	0	0	385	263	311	152	0	0	0	0	0	0	0	0	0.00233125	-5.61525
K00930	argB	acetylglutamate kinase [EC:2.7.2.8]	542	86	0	0	292	220	348	0	0	0	0	0	0	0	0	0	0.00233125	-5.604
K01042	selA	L-seryl-tRNA(Ser) seleniumtransferase [EC:2.9.1.1]	0	372	744	0	159	199	93	0	0	0	0	0	0	0	0	0	0.00233125	-5.55764
K00872	thrB1	homoserine kinase [EC:2.7.1.39]	0	102	0	0	387	178	481	206	0	0	0	0	0	0	0	0	0.00239491	-5.54179
K02527	kdtA, waaA	3-deoxy-D-manno-octulosonic-acid transferase [EC:2.4.99.12 2.4.99.13 2.4.99.14 2.4.99.15]	0	120	0	648	237	190	201	0	0	0	0	0	0	0	0	0	0.00233125	-5.53254
K02372	fabZ	3-hydroxyacyl-[acyl-carrier-protein] dehydratase [EC:4.2.1.59]	0	191	0	0	177	323	227	264	0	0	0	0	0	0	0	0	0.00233125	-5.53013
K04485	radA, sms	DNA repair protein RadA/Sms	0	227	0	0	258	301	370	100	0	0	0	0	0	0	0	0	0.00235764	-5.52862
K02415	fliL	flagellar FliL protein	0	194	0	0	160	278	277	268	0	0	0	0	0	0	0	0	0.00233125	-5.52632
K07173	luxS	S-ribosylhomocysteine lyase [EC:4.4.1.21]	0	258	372	0	394	78	228	0	0	0	0	0	0	0	0	0	0.00233125	-5.5239
K11754	folC	dihydrofolate synthase / folylpolyglutamate synthase [EC:6.3.2.12 6.3.2.17]	0	283	504	0	221	217	83	0	0	0	0	0	0	0	0	0	0.00233125	-5.49292
K01012	bioB	biotin synthase [EC:2.8.1.6]	260	196	0	0	285	261	134	0	0	0	0	0	0	0	0	0	0.00233125	-5.47387
K02115	ATPF1G, atpG	F-type H+-transporting ATPase subunit gamma	0	164	0	0	217	378	164	214	0	0	0	0	0	0	0	0	0.00239491	-5.47125
K01775	alr	alanine racemase [EC:5.1.1.1]	0	238	0	376	115	262	175	0	0	0	0	0	0	0	0	0	0.00233125	-5.46014
K03813	modD	molybdenum transport protein [EC:2.4.2.-]	374	368	0	0	143	240	97	0	0	0	0	0	0	0	0	0	0.00233125	-5.45482
K00794	ribH, RIB4	6,7-dimethyl-8-ribityllumazine synthase [EC:2.5.1.78]	500	0	0	0	109	185	191	222	0	0	0	0	0	0	0	0	0.00242907	-5.45321
K03833	selB, EEFSEC	selenocysteine-specific elongation factor	0	220	624	0	163	120	169	0	0	0	0	0	0	0	0	0	0.00233125	-5.45243
K15738	uup	ATP-binding cassette, subfamily F, uup	0	196	0	0	310	242	127	218	0	0	0	0	0	0	0	0	0.00240439	-5.44456
K01585	speA	arginine decarboxylase [EC:4.1.1.19]	0	25	0	0	241	455	320	438	0	0	0	0	0	0	0	0	0.00270832	-5.43868
K02341	DPO3D2, holB	DNA polymerase III subunit delta' [EC:2.7.7.7]	0	232	0	0	222	223	195	170	0	0	0	0	0	0	0	0	0.00240097	-5.43211
K09141	K09141	uncharacterized protein	0	166	0	0	180	236	324	163	0	0	0	0	0	0	0	0	0.00240439	-5.4284
K06966	K06966	uncharacterized protein	0	0	567	0	230	167	93	136	0	0	0	0	0	0	0	0	0.00250432	-5.37314
K18929	lldF	L-lactate dehydrogenase complex protein LldF	0	0	296	0	229	125	113	285	0	0	0	0	0	0	0	0	0.00248147	-5.37264
K07391	comM	magnesium chelatase family protein	0	96	0	0	106	232	274	359	0	0	0	0	0	0	0	0	0.00254691	-5.34531
K07066	K07066	uncharacterized protein	554	176	0	0	217	138	83	0	0	0	0	0	0	0	0	0	0.00242979	-5.34027
K07114	yfbK	Ca-activated chloride channel homolog	0	46	0	0	425	284	227	176	0	0	0	0	0	0	0	0	0.0026137	-5.33733
K00566	mnmA, trmU, TRMU	tRNA-specific 2-thiouridylase [EC:2.8.1.-]	0	93	0	0	134	294	246	224	0	0	0	0	0	0	0	0	0.00254445	-5.31957
K02016	ABC.FEV.S	iron complex transport system substrate-binding protein	0	38	0	0	150	246	336	390	0	0	0	0	0	0	0	0	0.00272676	-5.30511
K03642	rlpA	rare lipoprotein A	0	117	0	0	115	151	539	153	0	0	0	0	0	0	0	0	0.00261149	-5.28575
K01791	wecB	UDP-N-acetylglucosamine 2-epimerase (non-hydrolysing) [EC:5.1.3.14]	0	0	0	335	135	119	99	305	0	0	0	0	0	0	0	0	0.00261149	-5.28043
K12410	npdA	NAD-dependent deacetylase [EC:3.5.1.-]	0	74	0	0	128	204	279	275	0	0	0	0	0	0	0	0	0.0026137	-5.26497
K07665	cusR, copR, silR	two-component system, OmpR family, copper resistance phosphate regulon response regulator CusR	0	0	0	0	768	777	1029	361	0	0	0	0	0	0	0	0	0.00861646	-5.21465
K09817	znuC	zinc transport system ATP-binding protein [EC:3.6.3.-]	0	113	326	0	0	170	130	130	0	0	0	0	0	0	0	0	0.0025954	-5.19807
K15497	wtpC	molybdate/tungstate transport system ATP-binding protein [EC:3.6.3.- 3.6.3.55]	0	140	0	0	218	235	66	194	0	0	0	0	0	0	0	0	0.00269621	-5.17853
K18429	legG, neuC2	GDP/UDP-N,N'-diacetylbacillosamine 2-epimerase (hydrolysing) [EC:3.2.1.184]	299	0	274	0	226	76	66	0	0	0	0	0	0	0	0	0	0.00261149	-5.16703
K09816	znuB	zinc transport system permease protein	0	109	0	0	119	150	173	234	0	0	0	0	0	0	0	0	0.00269621	-5.15145
K07456	mutS2	DNA mismatch repair protein MutS2	0	236	407	0	93	123	71	0	0	0	0	0	0	0	0	0	0.0026137	-5.13493
K06193	phnA	protein PhnA	404	64	0	0	0	93	152	177	0	0	0	0	0	0	0	0	0.00280856	-5.11195
K08679	E5.1.3.6	UDP-glucuronate 4-epimerase [EC:5.1.3.6]	0	41	0	1083	186	85	95	0	0	0	0	0	0	0	0	0	0.00299189	-5.10882
K09774	lptA	lipopolysaccharide export system protein LptA	0	0	528	0	56	79	79	293	0	0	0	0	0	0	0	0	0.00299189	-5.08416
K02428	rdgB	XTP/dITP diphosphohydrolase [EC:3.6.1.66]	0	57	0	0	106	144	123	397	0	0	0	0	0	0	0	0	0.00299189	-5.0438
K01494	dcd	dCTP deaminase [EC:3.5.4.13]	0	71	0	0	88	111	291	198	0	0	0	0	0	0	0	0	0.00299189	-5.0315
K03639	MOCS1, moaA	cyclic pyranopterin phosphate synthase [EC:4.1.99.18]	0	189	0	0	92	187	54	210	0	0	0	0	0	0	0	0	0.00299189	-5.0164
K15496	wtpB	molybdate/tungstate transport system permease protein	0	89	0	0	165	119	170	123	0	0	0	0	0	0	0	0	0.00291231	-5.01423
K01992	ABC-2.P	ABC-2 type transport system permease protein	0	31	0	340	114	164	176	0	0	0	0	0	0	0	0	0	0.00299189	-4.99182
K08306	mltC	membrane-bound lytic murein transglycosylase C	0	0	0	0	367	398	565	748	0	0	0	0	0	0	0	0	0.00947769	-4.98946
K02169	bioC	malonyl-CoA O-methyltransferase [EC:2.1.1.197]	0	46	0	0	117	135	158	259	0	0	0	0	0	0	0	0	0.00302238	-4.98014
K13292	lgt, umpA	phosphatidylglycerol:prolipoprotein diacylglycerol transferase [EC:2.-.-.-]	284	0	0	0	141	86	64	135	0	0	0	0	0	0	0	0	0.00299189	-4.97748
K00833	bioA	adenosylmethionine---8-amino-7-oxononanoate aminotransferase [EC:2.6.1.62]	0	95	0	0	86	163	134	123	0	0	0	0	0	0	0	0	0.00299189	-4.92356
K02238	comEC	competence protein ComEC	0	56	0	0	192	127	100	154	0	0	0	0	0	0	0	0	0.00303978	-4.91722
K00640	cysE	serine O-acetyltransferase [EC:2.3.1.30]	0	0	282	0	30	83	210	135	0	0	0	0	0	0	0	0	0.00324876	-4.90641
K02394	flgI	flagellar P-ring protein precursor FlgI	0	0	0	0	278	444	390	777	0	0	0	0	0	0	0	0	0.00992076	-4.90115
K01740	E2.5.1.49, metY	O-acetylhomoserine (thiol)-lyase [EC:2.5.1.49]	0	57	332	0	157	76	82	0	0	0	0	0	0	0	0	0	0.00299189	-4.87667
K02020	modA	molybdate transport system substrate-binding protein	0	47	0	0	176	133	96	131	0	0	0	0	0	0	0	0	0.00321685	-4.8433
K02013	ABC.FEV.A	iron complex transport system ATP-binding protein [EC:3.6.3.34]	0	86	0	0	63	122	41	238	0	0	0	0	0	0	0	0	0.00360737	-4.7086
K11753	ribF	riboflavin kinase / FMN adenylyltransferase [EC:2.7.1.26 2.7.7.2]	0	44	0	0	110	128	42	246	0	0	0	0	0	0	0	0	0.00366626	-4.70841
K06153	bacA	undecaprenyl-diphosphatase [EC:3.6.1.27]	0	125	0	0	38	106	59	173	0	0	0	0	0	0	0	0	0.0036396	-4.6671
K03743	pncC	nicotinamide-nucleotide amidase [EC:3.5.1.42]	0	72	0	0	101	97	34	201	0	0	0	0	0	0	0	0	0.00368929	-4.65683
K15778	pmm-pgm	phosphomannomutase / phosphoglucomutase [EC:5.4.2.8 5.4.2.2]	0	80	0	0	46	57	89	209	0	0	0	0	0	0	0	0	0.0037391	-4.61912
K12287	mshQ	MSHA biogenesis protein MshQ	0	0	276	0	59	40	22	132	0	0	0	0	0	0	0	0	0.00459647	-4.48911
K02703	psbA	photosystem II P680 reaction center D1 protein	0	0	0	0	0	0	0	0	0	1801	339	0	231	814	0	4545	0.00173648	6.74848
